# Supplementary material for: DPYSL5 is highly expressed in treatment-induced neuroendocrine prostate cancer and promotes lineage plasticity via EZH2/PRC2
Source: Commun Biol. 2024 Jan 18;7:108. doi: 10.1038/s42003-023-05741-x (PMC10796342; doi:10.1038/s42003-023-05741-x)
Supplement: Supplementary file 3 — Supplementary Data 1 [file 42003_2023_5741_MOESM3_ESM.xlsx]

## Sheet: qPCR
Figure 2B	LNCaP
DPYSL5	1.	2.	3.	p-value		NSE	1.	2.	3.	p-value		CGA	1.	2.	3.	p-value		ASCL1	1.	2.	3.	p-value		SYP	1.	2.	3.	p-value
0 ENZ (days)	1	1	1	-		0 ENZ (days)	1	1	1	-		0 ENZ (days)	1	1	1	-		0 ENZ (days)	1	1	1	-		0 ENZ (days)	1	1	1	-
3 ENZ (days)	1.40444	1.64909	0.529732	0.432661		3 ENZ (days)	1.97931	2.35926	1.52979	0.0045351		3 ENZ (days)	2.81214	0.709562	0.573024	0.465846		3 ENZ (days)	1.40444	1.64909	0.529732	0.298898		3 ENZ (days)	1.17013	0.764895	0.689362	0.31381
6 ENZ (days)	3.08799	1.16743	1.55473	0.0468312		6 ENZ (days)	2.87787	2.79271	3.7755	0.000170403		6 ENZ (days)	1.86391	0.442884	0.914888	0.43138		6 ENZ (days)	3.08799	1.16743	1.55473	0.0927059		6 ENZ (days)	1.8943	0.85362	1.69741	0.174399
9 ENZ (days)	7.06162	10.3388	13.0843	0.00360131		9 ENZ (days)	4.41272	3.83706	5.01645	2.42629e-05		9 ENZ (days)	1.73909	0.477421	0.806642	0.398944		9 ENZ (days)	3.52266	1.32562	0.263036	0.252028		9 ENZ (days)	3.15652	1.03288	1.51572	0.0594379
12 ENZ (days)	13.833	11.0043	17.0299	0.000988081		12 ENZ (days)	5.44526	6.6269	5.76239	4.31361e-06		12 ENZ (days)	0.798298	0.41132	0.847724	0.255776		12 ENZ (days)	2.73524	1.99769	0.450105	0.170317		12 ENZ (days)	4.14585	2.6666	1.50525	0.0158575
Figure 2A	C42B
DPYSL5	1.	2.	3.	p-value		NSE	1.	2.	3.	p-value		CGA	1.	2.	3.	p-value		ASCL1	1.	2.	3.	p-value		SYP	1.	2.	3.	p-value
0 ENZ (days)	1	1	1	-		0 ENZ (days)	1	1	1	-		0 ENZ (days)	1	1	1	-		0 ENZ (days)	1	1	1	-		0 ENZ (days)	1	1	1	-
3 ENZ (days)	1.64718	2.66968	1.68958	0.00793544		3 ENZ (days)	0.83702	0.668191	0.954842	0.0534617		3 ENZ (days)	1.09051	1.40769	2.24492	0.186372		3 ENZ (days)	1.24689	3.22657	1.79419	0.0172129		3 ENZ (days)	1.39797	2.41719	1.98618	0.0190842
6 ENZ (days)	1.73909	5.92439	3.87716	0.00461385		6 ENZ (days)	1.17963	1.85318	2.1785	0.0111378		6 ENZ (days)	1.02456	1.02101	-	0.113246		6 ENZ (days)	1.14076	5.09824	2.15348	0.0273724		6 ENZ (days)	2.5752	1.76949	1.90088	0.0743755
9 ENZ (days)	1.98848	5.74909	1.68958	0.0109978		9 ENZ (days)	2.35926	2.44246	2.03261	0.00235349		9 ENZ (days)	5.53404	1.20999	3.56771	0.0429808		9 ENZ (days)	2.6543	2.79594	0.746562	0.140532		9 ENZ (days)	5.55325	5.86989	1.65864	0.00847327
12 ENZ (days)	3.86821	4.78438	4.00925	0.000463478		12 ENZ (days)	2.6543	2.83497	3.24901	0.000397807		12 ENZ (days)	0.693355	0.714497	-	0.273087		12 ENZ (days)	0.790955	4.40762	1.72708	0.089166		12 ENZ (days)	5.55325	7.3615	2.6087	0.00283758
Figure 2C
LNCaP	AR fold change				p-value		LNCaP	DPYSL5 fold change				p-value
	siCtrl	1	1	1	-			siCtrl	1	1	1	-
	siAR	0.395477	0.40239	0.40239	0.00610864			siAR	2.84153	3.33649	2.6087	0.00410039
C42B	AR fold change				p-value		C42B	DPYSL5 fold change				p-value
	siCtrl	1	1	1	-			siCtrl	1	1	1	-
	siAR	0.120463	0.0876765	0.142925	0.000190523			siAR	1.94531	5.31474	1.79626	0.0372412
Figure 2E
LNCaP	Fold change over IgG			p-value			C42B	Fold change over IgG			p-value
	IgG	1	1	-				IgG	1	1	-
	AR	2.36199	3.27161	0.0122281				AR	5.11594	12.3805	0.0393422
Figure 2F
	DPYSL5 fold change				p-value			DPYSL5 fold change				p-value
LNCaP	CSS/R1881 --	1	1	1			C42B	CSS/R1881 --	1	1	1
	CSS+/R1881-	1.38511	1.51047	1.27015	0.165223			CSS+/R1881-	3.60917	3.42634	2.78305	0.0048983
	CSS+/R1881+	0.461691	0.382889	0.385553	0.000939336			CSS+/R1881+	0.0971708	0.360149	0.132739	0.00903582
LNCaP EnzR	CSS/R1881 --	2.62533	2.47084	2.78949	0.00769097		C42B EnzR	CSS/R1881 --	3.71064	4.68051	3.89512	0.00254118
	CSS+/R1881-	3.54307	3.11666	4.24275	0.000624518			CSS+/R1881-	5.3765	3.54717	4.56833	0.00265669
	CSS+/R1881+	0.607097	0.855595	1.41421	0.228878			CSS+/R1881+	2.34838	2.16845	2.73524	0.0125314
Figure 3D
LNCaP	NSE fold change				p-value		CGA fold change				p-value		ASCL1 fold change			p-value
	Ctrl	1	1	1	-		Ctrl	1	1	1	-		Ctrl	1	1
	DPYSL5 OE	1.28343	1.82134	1.49485	0.0001		DPYSL5 OE	5.29636	6.47554	4.22807	4.68261e-05		DPYSL5 OE	5.71598	6.65759	1.36681e-06
Figure 3I
LNCaP	SOX2 fold change				p-value		Nanog fold change				p-value
	Ctrl	1	1	1	-		Ctrl	1	1	1	-
	DPYSL5 OE	3.86375	3.44618	3.98616	3.79901e-05		DPYSL5 OE	4.72397	3.42238	3.5801	0.000404242
Supplementary Figure 2A
LNCaP	Fold change over IgG (PSA enhancer)			p-value			C42B	Fold change over IgG (PSA enhancer)			p-value
	IgG	1	1	-				IgG	1	1	-
	AR	18.1891	11.2746	4.45897e-08				AR	20.8938	12.6845	1.96873e-12
Supplementary Figure 2B
LNCaP	Fold change over IgG (negative control)			p-value			C42B	Fold change over IgG (negative control)			p-value
	IgG	1	1	-				IgG	1	1	-
	AR	0.51943	1.13288	0.28333				AR	1.6358	0.240416	0.100424
Supplementary Figure 2C
	PSA fold change				p-value
LNCaP	CSS/R1881 --	1	1	1
	CSS+/R1881-	0.290176	0.222982	0.168989	0.000260597
	CSS+/R1881+	4.15544	2.19619	2.75108	0.00317985
LNCaP EnzR	CSS/R1881 --	0.222982	0.125869	0.196827	9.92031e-05
	CSS+/R1881-	0.164938	0.229251	0.15283	0.000421816
	CSS+/R1881+	2.03496	1.81504	2.32947	0.00109183
Supplementary Figure 2D
	PSA fold change				p-value
C42B	CSS/R1881 --	1	1	1	-
	CSS+/R1881-	0.494828	0.812252	0.19751	0.0637989
	CSS+/R1881+	6.79748	4.61075	2.51403	0.00575172
C42B EnzR	CSS/R1881 --	0.464902	0.521233	0.00668593	0.00161281
	CSS+/R1881-	0.592546	0.632878	0.528509	0.00193949
	CSS+/R1881+	1.27456	2.12874	3.53081	0.0218615
Supplementary Figure 3A
LNCaP	DPYSL5 fold change		p-value
Ctrl	1	1	-
DPYSL5 OE	552.252	601.881	3.10091e-08
Supplementary Figure 3B
C42B	DPYSL5 fold change		p-value
Ctrl	1	1	-
DPYSL5 OE	631.804	513.184	3.52836e-05
Supplementary Figure 3F
C42B	NSE fold change				p-value		CGA fold change				p-value		ASCL1 fold change				p-value
	Ctrl	1	1	1	-		Ctrl	1	1	1	-		Ctrl	1	1	1
	DPYSL5 OE	1.99769	2.63293	1.87038	0.0386089		DPYSL5 OE	5.61778	3.44221	1.41912	0.0439164		DPYSL5 OE	1.87471	1.08172	1.61142	0.0789902
Supplementary Figure 3G
C42B	SOX2 fold change				p-value		Nanog fold change				p-value
	Ctrl	1	1	1	-		Ctrl	1	1	1	-
	DPYSL5 OE	1.31646	2.06814	1.79005	0.0789902		DPYSL5 OE	3.03143	1.98618	1.30285	0.00871084
Supplementary Figure 4A
	DPYSL5 fold change				p-value
LNCaP EnzR	siCTRL	1	1	1	-
	siDPYSL5	0.0176401	0.0263692	0.0409498	0.000583345
Supplementary Figure 4B
	DPYSL5 fold change				p-value
C42B EnzR	siCTRL	1	1	1	-
	siDPYSL5	0.0545983	0.00515433	0.115023	0.00022058
Supplementary Figure 4C
	DPYSL5 fold change				p-value
	LNCaP	1	1	1	-
	H660	4.14824	5.66667	16.4213	0.00480664

## Sheet: Neurite lenght and branch point
Figure 2J
	Neurite lenght			p-value
LNCaP	1	1	1	-
LNCaP Enzr	2.36223	1.9596	1.50081	0.00212755
C42B	1.63839	1.08533	1.31171	0.033298
C42B EnzR	1.88181	2.3532	1.89461	0.00321099
Figure 2K	Neurite branch points			p-value
LNCaP	1	1	1	-
LNCaP Enzr	4.08696	2.81482	3.11765	0.00654329
C42B	1.6715	1.14815	1.82353	0.145503
C42B EnzR	3.82609	4.74074	7.82353	0.00147185
Figure 3C
	Neurite branch points				p-value			Neurite lenght				p-value
ctrl	1	1	1	1	-		ctrl	1	1	1	1	-
DPYSL5 OE	3.06731	2.78082	5.77465	4.08824	0.00339779		DPYSL5 OE	2.99264	2.61837	3.70899	4.6587	0.00019629
Figure 4D
	Neurite branch points			p-value
Control shRNA	54.2788	59.3536	46.5562	-
DPYSL5 shRNA	18.9755	29.7871	12.5768	0.00974668
Figure 4D
	Neurite lenght			p-value
Control shRNA	7.76267	7.20823	6.73376	-
DPYSL5 shRNA	5.1014	3.51899	4.33985	0.0058714
Supplementary Figure 2E
	Neurite branch points				p-value
VCaP	1	1	1	1
VCaP + ENZ	1.86842	1.63415	2.10526	1.65957	0.000983098
Supplementary Figure 2F
	Neurite lenght				p-value
VCaP	1	1	1	1
VCaP + ENZ	1.49311	1.997	1.66777	1.78377	0.0283383
Supplementary Figure 3D
	Neurite branch points				p-value			Neurite lenght				p-value
ctrl	1	1	1	1	-		ctrl	1	1	1	1	-
DPYSL5 OE	6	4.88	5.16	8.56	0.000484022		DPYSL5 OE	6.83828	4.36069	5.15896	5.89317	4.80339e-05
Supplementary Figure 3D
	Neurite branch points			p-value				Neurite lenght			p-value
ctrl	1	1	1	-			ctrl	1	1	1	-
DPYSL5 OE	1.28464	2.682	1.85794	0.0395977			DPYSL5 OE	1.90568	1.46388	1.48858	0.0356299
Supplementary Figure 4F
	Neurite branch points			p-value
siCtrl	105.803	154.916	96.3553	-
siDPYSL5	59.4785	17.5015	40.3816	0.0107936
Supplementary Figure 4F
	Neurite lenght			p-value
siCtrl	23.819	56.1836	36.3657	-
siDPYSL5	18.3959	17.4457	15.42	0.0417609

## Sheet: GSEA
Figure 3A
	NES	ES	p-value
NEPC signature (Tsai et. al 2017)	3.3	0.42	>0.001
WANG_TUMOR_INVASIVENESS_UP	2.02703	0.627814	0.001
WONG_EMBRYONIC_STEM_CELL_CORE	2.50665	0.750174	>0,0001
KAMMINGA_EZH2_TARGETS	2.14109	0.8278	>0,0001
Figure 3G
	NES	ES	p-value
EPPERT_PROGENITOR	2.10443	0.706589	>0,0001
ZHANG_BREAST_CANCER_PROGENITORS_UP	2.01954	0.618978	>0,0001
RHODES_UNDIFFERENTIATED_CANCER	1.99981	0.740311	>0,0001
PECE_MAMMARY_STEM_CELL_UP	1.69551	0.564028	>0,0001
MIKKELSEN_MEF_ICP_WITH_H3K27ME3	-1.71943	-0.679389	>0,0001
KONDO_PROSTATE_CANCER_WITH_H3K27ME3	-1.67421	-0.658443	>0,0001
MIKKELSEN_ES_ICP_WITH_H3K27ME3	-1.64489	-0.766396	0.00132626
Figure 4A
	NES	ES	p-value
ISHIDA_E2F_TARGETS	-2.24565	-0.74447	>0,0001
SARRIO_EPITHELIAL_MESENCHYMAL_TRANSITION_UP	-2.09788	-0.591561	>0,0001
NEPC signature (Tsai et. al 2017)	-2.05	-0.31	>0,0001
KAMMINGA_EZH2_TARGETS	-1.90897	-0.678325	>0,0001
Figure 4G
LNCaP DPYSL5 OE	NES	ES	p-value		LNCaP EnzR siDPYSL5	NES	ES	p-value
REN_BOUND_BY E2F	1.99849	0.726562	>0,0001		REN_BOUND_BY E2F	-2.1309	-0.728081	>0,0001
ISHIDA_E2F_TARGETS	2.20525	0.838301	>0,0001		ISHIDA_E2F_TARGETS	-2.24565	-0.74447	>0,0001
MOLENAAR_TARGETS_OF_CCND1_AND_CDK4_DN	1.95757	0.73589	>0,0001		MOLENAAR_TARGETS_OF_CCND1_AND_CDK4_DN	-2.13557	-0.71236	>0,0001
WHITFIELD_CELL_CYCLE_G1_S	1.82957	0.596826	>0,0001		WHITFIELD_CELL_CYCLE_G1_S	-1.82299	-0.528201	>0,0001

## Sheet: Invasion and Proliferation
Figure 3F
	Invasive cells day 4
Replicate	1	2	3	4	5	6	p-value
ctrl	1	2	0	0	6	4	-
DPYSL5 OE	46	58	59	75	115	77	0.000227246
	Time (h)	Replicate 1	Replicate 2	Replicate 3	Replicate 4
Ctrl	0	1	1	1	1
	12	1.05625	1.05262	1.02242	1.05201
	24	1.11177	1.09862	1.03954	1.09808
	36	1.1892	1.24903	1.25763	1.27875
	48	1.24023	1.27496	1.31642	1.27923
	60	1.27749	1.22605	1.27158	1.2393
	72	1.31803	1.37199	1.4826	1.41645
	Time (h)	Replicate 1	Replicate 2	Replicate 3	Replicate 4	p-value
DPYSL5 OE	0	1	1	1	1
	12	1.17209	1.17275	1.17111	1.16382
	24	1.29554	1.28622	1.31311	1.27914
	36	1.39918	1.51477	1.49566	1.48598
	48	1.56532	1.65394	1.68391	1.61881
	60	1.72159	1.80639	1.8208	1.7486
	72	1.87903	2.06301	2.07802	2.00539	0.000458918
Figure 4H	siCtrl DMSO					siCtrl ENZ				p-value	siDPYSL5 DMSO				p-value	siDPYSL5 ENZ				p-value
	0	1	1	1		0	1	1	1		0	1	1	1		0	1	1	1
	24	1.23819	1.17396	1.23469		24	0.987755	1.15274	1.20885		24	1.0804	1.18925	0.965641		24	1.22598	1.1245	1.13095
	48	1.60385	1.46443	1.63297		48	1.45677	1.39223	1.50036		48	1.38172	1.55726	1.46088		48	1.48495	1.34977	1.39848
	72	2.06398	1.80793	2.10308		72	1.70049	1.56593	1.75163		72	1.57984	1.7188	1.59639		72	1.50103	1.40455	1.47692
	96	2.53655	2.25256	2.83251		96	1.81476	1.59549	1.66725	0.0045654	96	1.67246	1.89364	1.68459	0.00613479	96	1.39526	1.28351	1.39094	0.00115129
Supplementary Figure 4H
NCI-H660 siCtrl	1 day	1.07629	1.13599	1.06709	1.12929
	2 days	1.24711	1.24352	1.2036	1.27512
	3 days	1.37139	1.38345	1.32324	1.47268
	4 days	1.5	1.46744	1.47454	1.63729
	5 days	1.66921	1.68409	1.67315	1.81277
	6 days	1.82904	1.88598	1.94334	1.97871
						p-value
NCI-H660 siDPYSL5	1 day	1.10986	1.02428	1.08231	1.08675
	2 days	1.24535	1.18013	1.20038	1.19354
	3 days	1.24994	1.25732	1.30764	1.31554
	4 days	1.33209	1.39894	1.40615	1.44344
	5 days	1.47087	1.55287	1.60616	1.61685
	6 days	1.65351	1.71298	1.74882	1.78757	0.00227503

## Sheet: Cell Cycle
Figure 4I
IncuCyte	Cell count
	SiNon	SiNon + ENZ	siDPYSL5	siDPYSL5+ENZ
G2	1330.1	786.9	800.3	404.2
G1	1776.9	1655.3	1851.7	1474.5
S	651.9	382.3	354.6	190.5
	% of Cells in cell Cycle phases
	SiNon	SiNon + ENZ	siDPYSL5	siDPYSL5+ENZ
G2	27.6241	19.6417	19.4002	12.6585
G1	45.823	61.7991	65.165	76.0573
G1/S	26.5529	18.5592	15.4348	11.2842
Figure 4J
FACS
Replicate 1	% of Cells in cell Cycle phases
	SiNon	SiNon + ENZ	siDPYSL5	siDPYSL5+ENZ
G2	16.08%	9.73%	13.33%	5.33%
G1	67.96%	79.90%	70.33%	85.88%
S	14.63%	10.83%	16.29%	7.89%
Replicate 2	% of Cells in cell Cycle phases
	siNon	siNon+ENZ	siDPYSL5	siDPYSL5 + ENZ
G2	14.69%	11.15%	12.39%	5.30%
G1	70.88%	76.89%	71.41%	81.81%
S	16.32%	9.57%	16.07%	11.48%
